# Supplementary material for: Top-Down Proteomics with Mass Spectrometry Imaging: A Pilot Study towards Discovery of Biomarkers for Neurodevelopmental Disorders
Source: PLoS One. 2014 Apr 7;9(4):e92831. doi: 10.1371/journal.pone.0092831 (PMC3978070; doi:10.1371/journal.pone.0092831)
Supplement: File S2 — Top-down MSMS fragmentation. Fragment ions assignments of all the proteins identified by top-down MS/MS sequencing listed in the order as in Table 1 /Table S1, Table 2 and Table S2. (XLS) [file pone.0092831.s002.xls]

## Sheet: Sheet1
Supporting Info_top down MSMS fragmentation Overview
Supporting information of the proteins identified via nanoLC-ESI-LTQ-Orbitrap ELITE as included in Table 1 (Table S1), Table 2 and Table S2. The protein information are shown in the fashion as below:
Average mass as observed on MALDI-MS	Entry	Accession	Protein description	Calc’d mass (Da)	Exp’dmass (Da)	Mass difference (ppm)	PTM	E-value
The resulting MS/MS spectra of all identified proteins are shown in the fashion as below:
Fragment ion type (B/Y ion)	Monoisotopic mass	Intensity	Theoretical mass	Error (Da)	Error (ppm)
The proteins are listed in the order as they are shown in Table 1 (Table S1), Table 2 and Table S2.

## Sheet: 4960.49
Table 1/Table S1
Average mass as observed on MALDI-MS	Entry	Accession	Protein description	Calc’d mass (Da)	Exp’dmass (Da)	Mass difference (ppm)	PTM	E-value
4964	TYB10_RAT	P63312	Thymosin β-4	4960.48	4960.49	-2	N-term Acetylation	5e-77
Fragment ion	Monoisotopic mass	Intensity	Theoretical mass	Error (Da)	Error (ppm)
B7	786.325	3841.6	786.322	0.0035	4.4295
B9	1028.45	5397.5	1028.45	-0.0004	-0.4054
B10	1157.49	9981.2	1157.49	-0.0008	-0.7058
B13	1547.68	68574	1547.68	-0.0006	-0.3986
B14	1675.78	9027.6	1675.78	0.0021	1.243
B16	1890.9	6136.3	1890.9	-0.0014	-0.7494
B17	2003.98	6219.4	2003.99	-0.0026	-1.3059
B17	2003.98	6219.4	2003.99	-0.0026	-1.3059
B18	2132.08	14930	2132.08	-0.0037	-1.7434
B19	2260.17	11982	2260.18	-0.0053	-2.3525
B21	2490.27	5971.9	2490.27	-0.0018	-0.7296
B23	2719.38	9261.5	2719.37	0.01	3.6711
B24	2848.41	16911	2848.42	-0.0022	-0.7783
B25	2976.51	21756	2976.51	0.0002	0.0615
B26	3090.55	14346	3090.55	-0.0016	-0.5232
B28	3300.69	39550	3300.69	-0.001	-0.3081
B32	3741.91	1435.5	3741.91	-0.0032	-0.8597
B34	3956.04	13802	3956.05	-0.0064	-1.6221
B35	4085.08	18549	4085.09	-0.0089	-2.1828
B36	4213.15	7690.6	4213.15	0.0056	1.3251
B37	4342.19	16611	4342.19	0.0017	0.3876
B38	4470.28	20147	4470.28	-0.0057	-1.2789
B39	4598.34	6351.1	4598.34	-0.0037	-0.8083
B40	4669.37	7242.6	4669.38	-0.008	-1.7169
B41	4726.39	877.3	4726.4	-0.01	-2.1194
B42	4855.43	884.81	4855.44	-0.0111	-2.2896
Y6	618.298	4065.3	618.299	-0.0008	-1.2939
Y8	875.399	10692	875.4	-0.0017	-1.942
Y9	1004.44	18594	1004.44	-0.0028	-2.7876
Y11	1218.57	6622.2	1218.57	-0.0043	-3.5287
Y12	1347.61	20495	1347.62	-0.0036	-2.6714
Y15	1659.8	148340	1659.8	0.0007	0.4217
Y17	1869.94	45463	1869.93	0.0085	4.5456
Y17	1869.93	8698.1	1869.93	-0.0038	-2.0322
Y19	2112.07	12526	2112.07	-0.0046	-2.178
Y22	2470.21	1174.3	2470.22	-0.0072	-2.9147
Y23	2599.27	5212.8	2599.26	0.0037	1.4235
Y24	2700.31	21656	2700.31	-0.0053	-1.9627
Y25	2828.4	22910	2828.41	-0.0045	-1.591
Y26	2956.5	17796	2956.5	-0.0048	-1.6235
Y27	3069.57	14923	3069.59	-0.0132	-4.3003
Y28	3197.68	4784	3197.68	-0.0033	-1.032
Y29	3284.7	12293	3284.71	-0.0089	-2.7095
Y30	3412.81	30768	3412.81	-0.0009	-0.2637
Y32	3674.92	4281.6	3674.9	0.0203	5.5239
Y33	3802.99	9253.7	3803	-0.0113	-2.9714
Y33	3803.02	1680.2	3803	0.0201	5.2853
Y34	3932.03	4302.1	3932.04	-0.0146	-3.7131
Y35	4045.11	7952.3	4045.12	-0.0148	-3.6587
Y36	4174.15	6731.2	4174.17	-0.0125	-2.9946
Y38	4376.24	30546	4376.24	-0.0075	-1.7138
Y39	4491.28	6219.5	4491.27	0.0038	0.8461
Y40	4588.32	176760	4588.32	-0.0039	-0.85
Y41	4716.41	16676	4716.42	-0.0105	-2.2263

## Sheet: 9932.12
Table 1/Table S1
Average mass as observed on MALDI-MS	Entry	Accession	Protein description	Calc’d mass (Da)	Exp’dmass (Da)	Mass difference (ppm)	PTM	E-value
9939	ACBP_RAT	P11030	Acyl-CoA-binding protein	9932.12	9932.12	0	N-term acetylation	1.2e-44
Fragment ion	Monoisotopic mass	Intensity	Theoretical mass	Error (Da)	Error (ppm)
B3	328.138	22218	328.138	-0.0005	-1.5755
B4	443.165	16961	443.165	-0.0005	-1.1665
B16	1857.96	7022.5	1857.96	-0.0022	-1.1932
B18	2087.06	22245	2087.06	-0.0035	-1.6851
B21	2400.19	13355	2400.19	-0.001	-0.4237
B22	2529.24	16194	2529.23	0.0014	0.5468
B23	2658.28	57653	2658.28	-0.0016	-0.6083
B24	2789.32	48092	2789.32	-0.0018	-0.6514
B25	2902.4	29264	2902.4	-0.0011	-0.3848
B26	3049.47	11563	3049.47	0.0027	0.8798
Y4	479.274	37477	479.276	-0.0025	-5.2162
Y5	607.369	47550	607.371	-0.0023	-3.7868
Y6	735.464	31379	735.466	-0.0022	-2.9913
Y7	848.548	27783	848.551	-0.0023	-2.7105
Y8	977.591	16213	977.593	-0.0017	-1.739
Y9	1106.63	26301	1106.64	-0.0017	-1.5362
Y10	1205.7	17960	1205.7	-0.0026	-2.1564
Y11	1333.8	12130	1333.8	-0.0023	-1.7244
Y12	1462.84	8166.1	1462.84	-0.0018	-1.2305
Y14	1724.97	11087	1724.97	-0.0025	-1.4493
Y15	1826.02	26399	1826.02	-0.0029	-1.5882
Y16	1954.11	10092	1954.12	-0.002	-1.0235
Y19	2270.23	5015.9	2270.24	-0.0029	-1.2774
Y24	2772.47	13268	2772.48	-0.0051	-1.8395
Y25	2900.57	14817	2900.57	-0.0029	-0.9998
Y30	3528.89	3709.8	3528.9	-0.0088	-2.4937
Y32	3830.01	4717.7	3830.01	-0.0045	-1.1749
Y33	3958.1	2549.6	3958.1	-0.0061	-1.5411
Y36	4214.26	7891.9	4214.26	-0.0026	-0.617
Y38	4455.43	9415.8	4455.44	-0.0092	-2.0649
Y50	5708.04	3226.9	5708.04	0.0008	0.1402
Y60	6882.65	2075.2	6882.66	-0.0046	-0.6683

## Sheet: 9971.82
Table 1/Table S1
Average mass as observed on MALDI-MS	Entry	Accession	Protein description	Calc’d mass (Da)	Exp’dmass (Da)	Mass difference (ppm)	PTM	E-value
9979	D3ZD09_RAT	D3ZD09	cytochrome c oxidase polypeptide VI b	9971.8	9971.82	-2	N-term acetylation, 2 disulfide bonds	1.8e-41
Fragment ion	Monoisotopic mass	Intensity	Theoretical mass	Error (Da)	Error (ppm)
B3	357.117	275860	357.117	-0.0004	-1.1676
B6	699.344	47450	699.344	0.0001	0.1187
B7	827.439	52823	827.439	0	-0.0205
B8	940.518	39988	940.523	-0.005	-5.3343
B11	1345.72	40404	1345.72	-0.0003	-0.2355
B12	1473.82	112200	1473.82	-0.0008	-0.5543
B13	1574.87	31803	1574.87	-0.0004	-0.2648
B14	1645.9	130420	1645.9	-0.0003	-0.1926
B17	2005.05	170020	2005.05	-0.0008	-0.4075
B17	2005.05	170020	2005.05	-0.0008	-0.4075
B22	2606.35	18041	2606.35	0.0016	0.6074
Y2	259.189	165860	259.192	-0.0023	-8.8738
Y3	316.211	88804	316.213	-0.0025	-7.9061
Y4	413.263	611430	413.266	-0.0025	-6.0494
Y5	560.332	83829	560.334	-0.0023	-4.1047
Y7	718.401	51106	718.403	-0.0021	-2.9232
Y11	1187.67	28216	1187.67	-0.0028	-2.3576
Y12	1302.69	106460	1302.7	-0.0033	-2.5332
Y13	1417.72	56726	1417.72	-0.0027	-1.9045
Y14	1603.8	86899	1603.8	-0.0026	-1.6212
Y15	1674.84	58474	1674.84	-0.0031	-1.8509
Y16	1761.87	209890	1761.87	-0.0037	-2.1001

## Sheet: 5481.87
Table 1/Table S1
Average mass as observed on MALDI-MS	Entry	Accession	Protein description	Calc’d mass (Da)	Exp’dmass (Da)	Mass difference (ppm)	PTM	E-value
5486	B2RYT3_RAT	B2RYT3	Cytochrome c oxidase subunit 7c	5481.87	5481.87	0		1.5e-61
Fragment ion	Monoisotopic mass	Intensity	Theoretical mass	Error (Da)	Error (ppm)
B2	224.091	9193.3	224.089	0.0013	5.7255
B3	387.154	2659.6	387.153	0.0009	2.2808
B4	516.196	1470.6	516.195	0.0005	0.9357
B5	645.238	2531.2	645.238	0.0005	0.7486
B6	702.26	1723.8	702.259	0.0005	0.6878
B18	856.333	669.03	856.334	-0.0002	-0.2534
B9	984.428	829.8	984.429	-0.0005	-0.5251
B10	1098.47	510.32	1098.47	-0.0005	-0.4706
B11	1211.55	3206.3	1211.56	-0.0018	-1.4997
B12	1308.61	225.85	1308.61	0.0018	1.3625
B14	1542.71	696.05	1542.71	-0.0025	-1.6315
B16	1770.82	574.13	1770.82	-0.0031	-1.7602
B17	1884.86	350.88	1884.86	-0.0016	-0.8579
B21	2468.23	159.05	2468.22	0.0049	1.9784
B22	2581.3	506.46	2581.31	-0.0103	-3.9968
B23	2694.39	899.5	2694.39	-0.0048	-1.7878
B24	2825.43	1074.2	2825.43	-0.0054	-1.9172
B25	2956.47	495.16	2956.47	-0.0015	-0.5131
B27	3156.58	563.7	3156.59	-0.0058	-1.8428
B28	3319.65	200.19	3319.65	-0.0042	-1.2703
Y3	387.284	922.93	387.287	-0.0028	-7.2298
Y4	500.368	494.45	500.371	-0.0028	-5.5959
Y6	765.486	430.84	765.488	-0.0021	-2.7434
Y7	921.583	512.73	921.589	-0.0058	-6.2935
Y8	1020.65	829.65	1020.66	-0.0034	-3.3312
Y10	1280.81	1409.2	1280.81	-0.0036	-2.8107
Y11	1427.87	1181.9	1427.88	-0.0042	-2.9414
Y12	1524.93	12610	1524.93	-0.005	-3.2788
Y13	1595.96	4452.6	1595.97	-0.0053	-3.3209
Y14	1667	6760.7	1667.01	-0.005	-2.9994
Y15	1814.07	1928.4	1814.07	-0.0049	-2.7011
Y16	1871.09	2271.9	1871.1	-0.0037	-1.9775
Y17	1958.12	915.28	1958.13	-0.0058	-2.962
Y18	2015.14	2553.6	2015.15	-0.0071	-3.5233
Y18	2015.14	2553.6	2015.15	-0.0071	-3.5233
Y19	2162.21	561.86	2162.22	-0.0093	-4.3012

## Sheet: 10276.09
Table 1/Table S1
Average mass as observed on MALDI-MS	Entry	Accession	Protein description	Calc’d mass (Da)	Exp’dmass (Da)	Mass difference (ppm)	PTM	E-value
10283	TIM9_RAT	Q9WV97	Mitochondria import inner membrane translocase	10276.1	10276.1	-1	N-term acetylation, 2 disulfide bonds	8e-24
Fragment ion	Monoisotopic mass	Intensity	Theoretical mass	Error (Da)	Error (ppm)
B2	184.085	17758	184.085	-0.0001	-0.6354
B3	312.143	19153	312.143	-0.0004	-1.3358
B4	425.227	5947.3	425.228	-0.0007	-1.6861
Y4	456.244	24789	456.247	-0.0026	-5.6987
Y5	569.328	18015	569.331	-0.0028	-4.9181
Y6	682.412	5744.9	682.415	-0.0027	-3.9566
Y7	739.433	32659	739.436	-0.0029	-3.9219
Y8	810.47	34964	810.473	-0.003	-3.7016
Y9	938.565	12675	938.568	-0.0035	-3.7291
Y10	1009.6	7755	1009.61	-0.0032	-3.1696
Y11	1080.64	8162.9	1080.64	-0.0041	-3.794
Y12	1193.72	3969.9	1193.73	-0.0032	-2.6807
Y13	1264.76	6512.8	1264.76	-0.003	-2.372
Y14	1393.8	1920.1	1393.81	-0.0036	-2.5829
Y15	1507.84	3297.2	1507.85	-0.0049	-3.2497
Y16	1635.9	2049.4	1635.91	-0.0055	-3.3621

## Sheet: 9187.450
Table 1/Table S1
Average mass as observed on MALDI-MS	Entry	Accession	Protein description	Calc’d mass (Da)	Exp’dmass (Da)	Mass difference (ppm)	PTM	E-value
9193	TIM8B_RAT	P62078	Adenylate cyclasetype 10	9187.44	9187.45	-1	N-term acetylation, 2 disulfide bonds	2.3e-25
Fragment ion	Monoisotopic mass	Intensity	Theoretical mass	Error (Da)	Error (ppm)
B10	1056.42	1511.3	1056.42	-0.0004	-0.3947
B11	1169.51	1362.6	1169.51	-0.0018	-1.5536
B13	1453.67	2405.5	1453.67	-0.0014	-0.9748
B14	1566.76	567.6	1566.75	0.0039	2.4784
B64	7299.39	1094.4	7299.4	-0.0105	-1.4408
B78	8799.28	1131.6	8799.25	0.029	3.2938
B79	8927.31	1026	8927.34	-0.033	-3.6984
Y18	1888.05	4183.9	1888.06	-0.0043	-2.2775
Y22	2419.33	1072	2419.34	-0.005	-2.0667
Y66	7450.57	895.14	7450.6	-0.0273	-3.6642
Y68	7620.68	1850	7620.71	-0.0276	-3.6217
Y69	7733.75	541.17	7733.79	-0.0379	-4.9006
Y72	8131	634.14	8131.03	-0.0296	-3.6404
Y73	8260.05	1115.2	8260.08	-0.0214	-2.5908
Y76	8575.17	9147.9	8575.18	-0.0098	-1.1428
Y77	8646.25	15681	8646.22	0.0291	3.3656
Y78	8775.24	10112	8775.26	-0.0236	-2.6894
Y79	8832.26	57217	8832.28	-0.024	-2.7173
Y80	8945.3	14037	8945.37	-0.0652	-7.2887

## Sheet: 8035.38
Table 1/Table S1
Average mass as observed on MALDI-MS	Entry	Accession	Protein description	Calc’d mass (Da)	Exp’dmass (Da)	Mass difference (ppm)	PTM	E-value
8040	UCRI_RAT	P20788	Cytochrome b-c1 complex subunit	8035.38	8035.38	0	N-term acetylation	4.4e-39
Fragment ion	Monoisotopic mass	Intensity	Theoretical mass	Error (Da)	Error (ppm)
B2	286.135	8831.5	286.135	-0.0004	-1.4572
B5	543.272	5963	543.273	-0.0004	-0.7675
B7	770.41	4749.6	770.411	-0.0005	-0.671
B9	914.463	7154.1	914.464	-0.001	-1.1121
B12	1229.62	9394.4	1229.62	-0.0027	-2.2096
B13	1326.68	872.98	1326.68	0.0032	2.3992
B14	1425.74	1403.5	1425.74	-0.0006	-0.4327
B27	2665.45	1894.9	2665.45	0.0044	1.6444
B30	2988.67	4792.5	2988.67	0.0017	0.5631
B31	3116.73	5524.6	3116.73	-0.0021	-0.6792
B32	3203.76	10539	3203.76	0.0007	0.2132
B33	3274.79	58055	3274.8	-0.0039	-1.1961
B34	3373.85	72327	3373.87	-0.0119	-3.5322
B36	3541.95	2667.9	3541.96	-0.0102	-2.8846
B39	3859.07	3423.1	3859.08	-0.0115	-2.9844
B67	6861.72	1274.7	6861.73	-0.0085	-1.2412
B70	7130.89	772.33	7130.9	-0.013	-1.8254
B71	7244.92	3312.9	7244.94	-0.0256	-3.5358
Y5	594.312	4599	594.314	-0.0027	-4.5431
Y6	691.365	66105	691.367	-0.0025	-3.616
Y7	790.432	4551.6	790.436	-0.0032	-4.0484
Y8	904.471	5798.8	904.479	-0.0076	-8.4027
Y12	1274.69	1470.6	1274.7	-0.0062	-4.8639
Y27	2811.53	4960.7	2811.54	-0.0065	-2.3119
Y34	3655.01	11474	3655.02	-0.0036	-0.9849
Y38	4079.24	10142	4079.25	-0.0102	-2.5005
Y39	4176.29	106230	4176.3	-0.0079	-1.8916
Y40	4305.35	6755.8	4305.34	0.0013	0.302
Y41	4392.37	15794	4392.38	-0.0082	-1.8669
Y42	4493.42	19739	4493.42	-0.0076	-1.6914
Y43	4564.46	10452	4564.46	-0.0032	-0.7011
Y44	4661.51	73688	4661.51	-0.0085	-1.8235
Y66	6805.75	3026.6	6805.76	-0.0112	-1.6457
Y74	7563.14	2921.2	7563.14	-0.0074	-0.9784
Y76	7749.24	2507.3	7749.24	-0.0047	-0.6065

## Sheet: 4933.52
Table 1/Table S1
Average mass as observed on MALDI-MS	Entry	Accession	Protein description	Calc’d mass (Da)	Exp’dmass (Da)	Mass difference (ppm)	PTM	E-value
4936	TYB10_RAT	P63312	Thymosin beta-10	4933.51	4933.52	-2	N-term acetylation	7.5e-87
Fragment ion	Monoisotopic mass	Intensity	Theoretical mass	Error (Da)	Error (ppm)
B3	356.169	192780	356.17	-0.0002	-0.6092
B4	453.222	73669	453.222	-0.0002	-0.4787
B5	568.249	305470	568.249	-0.0001	-0.2058
B6	699.29	72914	699.29	0.0004	0.5477
B8	885.354	242500	885.354	0	-0.0192
B9	998.437	91500	998.438	-0.0014	-1.4192
B13	1418.6	25246	1418.6	0.0019	1.3274
B15	1617.73	31239	1617.73	-0.0004	-0.2577
B16	1745.83	80647	1745.83	0.0003	0.1621
B19	2115.1	19587	2115.1	0.0012	0.5593
B22	2446.25	21515	2446.24	0.0131	5.3482
B23	2574.3	63644	2574.3	0.0009	0.343
B24	2703.34	93830	2703.34	0.0015	0.5486
B26	2945.49	94249	2945.48	0.0071	2.4047
B27	3046.53	34509	3046.53	0.0058	1.8982
B28	3159.61	124130	3159.61	-0.0015	-0.4801
B30	3357.72	23585	3357.71	0.0027	0.7991
B32	3614.85	37615	3614.85	-0.0032	-0.8899
B35	3958.02	24657	3958.03	-0.0013	-0.3327
B37	4215.15	33450	4215.13	0.02	4.7408
B41	4715.39	112420	4715.4	-0.0053	-1.1276
B42	4828.48	240710	4828.48	-0.0045	-0.9355
Y5	590.302	232920	590.304	-0.0021	-3.5575
Y6	718.397	451300	718.399	-0.0022	-3.0624
Y7	847.441	181430	847.442	-0.0013	-1.534
Y8	975.499	383990	975.501	-0.0013	-1.3327
Y9	1104.54	368890	1104.54	-0.0017	-1.5391
Y10	1217.63	123760	1217.63	-0.0015	-1.2319
Y11	1318.67	146570	1318.67	-0.002	-1.5167
Y12	1447.72	54789	1447.72	-0.0019	-1.3124
Y13	1575.81	52826	1575.81	-0.0029	-1.8403
Y15	1773.91	616860	1773.91	-0.0025	-1.4093
Y17	1988.03	203000	1988.04	-0.0123	-6.187
Y18	2102.09	386680	2102.09	-0.0012	-0.5709
Y19	2230.18	215590	2230.18	-0.0044	-1.9729
Y20	2359.22	91748	2359.23	-0.0083	-3.5181
Y21	2487.28	10310	2487.28	0.0011	0.4422
Y22	2588.33	167370	2588.33	-0.0021	-0.8113
Y24	2818.43	62178	2818.42	0.0055	1.9514
Y25	2946.51	34193	2946.52	-0.0106	-3.5975
Y26	3074.61	77256	3074.61	-0.0043	-1.3986
Y27	3187.69	110170	3187.7	-0.0047	-1.4744
Y28	3315.78	67911	3315.79	-0.0066	-1.9905
Y29	3386.82	94597	3386.83	-0.0033	-0.9744
Y30	3514.92	158860	3514.92	-0.0029	-0.8251
Y31	3629.94	34414	3629.95	-0.0052	-1.4325
Y32	3777.01	14407	3777.02	-0.0035	-0.9267
Y33	3864.04	42004	3864.05	-0.0074	-1.9151
Y34	3935.09	41821	3935.09	0.0004	0.1017
Y35	4048.16	41042	4048.17	-0.0098	-2.4209
Y38	4365.27	123390	4365.28	-0.0109	-2.497
Y39	4480.31	62782	4480.3	0.0036	0.8035
Y40	4577.35	899900	4577.36	-0.0066	-1.4419
Y41	4705.44	109410	4705.45	-0.0105	-2.2315

## Sheet: 3426.90
Table 1/Table S1
Average mass as observed on MALDI-MS	Entry	Accession	Protein description	Calc’d mass (Da)	Exp’dmass (Da)	Mass difference (ppm)	PTM	E-value
3430	ATP5J_RAT	P21571	ATP synthase-coupling factor 6	3426.89	3426.9	-3		4.3e-13
Fragment ion	Monoisotopic mass	Intensity	Theoretical mass	Error (Da)	Error (ppm)
C4	501.289	13006	501.291	-0.0015	-2.9923
C7	812.437	7926.4	812.439	-0.0018	-2.2156
C9	1068.59	7090.1	1068.59	-0.0042	-3.9304
C10	1181.67	13327	1181.68	-0.0038	-3.2158
C15	1798.04	1834.9	1798.04	0.0004	0.2225
Z11	1053.57	5277.6	1053.57	-0.0031	-2.9424
Z12	1181.67	13327	1181.66	0.0086	7.2778
Z15	1629.87	2462.1	1629.87	-0.005	-3.0677

[truncated: 60 more sheets: 16779.81, 3713.88, 3888.04, 4796.37, 4850.41, 15810.75, 3323.76, 3433.79, 3460.66, 3589.89, 3649.80, 3672.78, 3867.87, 4269.08, 4327.09, 4517.33, 4733.41, 4867.41, 7108.51, 8461.570 …]
